# Supplementary material for: Comparing the cut score for the borderline group method and borderline regression method with norm-referenced standard setting in an objective structured clinical examination in medical school in Korea
Source: J Educ Eval Health Prof. 2021 Sep 27;18:25. doi: 10.3352/jeehp.2021.18.25 (PMC8543078; doi:10.3352/jeehp.2021.18.25)
Supplement: Supplementary file 1 [file jeehp-18-25-dataset1.xlsx]

## Sheet: Raw Data
		ST1		ST4		ST6		ST12		ST15		ST16		ST17		ST23
No	ID	station 1		station 2		station 3		station 4		station 5		station 6		station 7		station 8
		checklist	GRS	checklist	GRS	checklist	GRS	checklist	GRS	checklist	GRS	checklist	GRS	checklist	GRS	checklist	GRS
1	333	65.609	2	77	3	53.3654	1	41.3333	2	50	1	29.5833	1	47.3333	1	89.6552	3
2	334	88.547	3	63.6667	2	63.8462	1	68.75	3	85.3333	3	64.3333	2	88.2222	4	93.1034	4
3	335	80.9509	3	74.9167	4	46.6774	2	58	3	51.9444	3	76.5278	3	71.3333	3	82.7586	3
4	336	71.8323	3	79.1667	3	63.0342	3	53.4444	3	67.1667	4	72.5278	3	74.7778	3	93.1034	4
5	337	70.2404	2	70.0833	3	64.5192	3	81.0278	3	62.1667	4	64.25	2	63	2	96.5517	4
6	338	77.8739	3	70.0833	3	80.0962	3	45.8889	2	57.6667	3	59.8889	2	76.7778	3	89.6552	3
7	339	76.2073	3	81.3333	4	65	3	77.2778	4	83.1111	3	53.9722	2	73.8889	4	100	4
8	340	68.3173	4	80.75	3	77.8953	4	74.6389	3	87.5556	4	39.4167	3	67	3	100	4
9	341	56.9284	2	76.5	3	70.2778	3	66.6389	3	82.6667	3	52.4722	2	60.7778	3	96.5517	4
10	342	70.9081	3	69	3	63.8034	3	59.8056	3	56.3889	3	45.2778	1	76.5556	3	89.6552	4
11	343	72.2062	2	57.25	2	57.4359	2	47.1111	2	63.1667	2	43.7222	2	76	3	62.069	1
12	344	70.0534	2	86.0833	3	68.9637	3	60.7222	2	56.7778	4	72.2778	3	92.7778	4	86.2069	3
13	345	82.3932	2	84.5	4	72.4573	2	55.5278	2	77.0278	3	70	3	78.4444	3	79.3103	3
14	346	67.6442	3	71.6667	3	54.8397	2	54.6944	2	79.7778	3	55.0833	2	76	3	68.9655	2
15	347	68.3173	3	71.6667	3	72.8953	3	43.6111	2	38.6667	2	51.6944	2	66.5556	3	65.5172	2
16	348	61.3034	3	50.8333	2	57.2756	3	44.1389	2	38.0556	2	46.3056	2	57.5556	3	86.2069	3
17	349	70.7212	3	71.6667	3	61.3889	3	71.6389	3	78.6667	3	45.25	2	60.8889	3	75.8621	3
18	350	63.5256	3	58.3333	3	50.1923	3	58.5833	2	47.1667	3	39.4167	1	72.8889	3	68.9655	3
19	351	78.6165	3	57.25	2	51.3462	1	48.3333	2	48.3333	1	44.9722	1	60.1111	1	58.6207	2
20	352	80.1709	3	62.0833	3	54.3803	2	47.3611	2	58.1667	3	43	2	73.6667	3	55.1724	2
21	353	81.0684	3	55.0833	2	53.2692	1	61.0833	3	47.6111	1	36.5	2	65.8889	2	75.8621	2
22	354	78.2479	3	63.6667	3	65.6731	3	45.0278	2	38.5	2	26.6667	1	81.3333	3	68.9655	2
23	355	66.3515	3	71.6667	2	50.9081	2	64.5278	3	72.2778	3	39.3889	2	75.8889	3	68.9655	2
24	356	67.2756	2	62.0833	2	68.4722	3	40.3889	2	54.4167	3	57.9444	2	64.5556	2	55.1724	2
25	357	55.1923	3	76.5	3	61.9231	3	69.5278	2	87.1111	3	44.1667	2	69.8889	3	86.2069	3
26	358	73.7607	3	63.6667	2	59.1026	3	70.3889	3	85.3333	3	48.1667	2	81.7778	4	89.6552	3
27	359	66.7895	3	69	3	62.3611	3	58.4444	2	69.8056	4	66.8611	2	84.7778	3	75.8621	3
28	360	57.6015	2	48.1667	2	65.1923	2	68.75	3	74.9167	3	30.2778	2	79.2222	3	68.9655	3
29	361	78.6859	3	68.5	3	58.312	2	66.75	3	53.3889	3	73.6389	3	55.6667	2	62.069	2
30	362	69.8665	3	77.5833	4	73.1944	3	59.3056	3	39.1667	2	65.1389	2	69.5556	3	75.8621	3
31	363	66.9765	2	64.75	3	47.5962	2	49.8611	2	49.4444	2	53.7222	2	66.5556	2	82.7586	3
32	364	77.4359	3	63.1667	3	41.859	1	47.2222	2	52.6111	1	54.3333	2	40.3333	1	65.5172	2
33	365	92.4786	3	71.1667	3	66.485	2	51.7778	2	70.7778	3	63.1667	3	74.1111	3	79.3103	3
34	366	71.0256	2	41.75	1	42.2756	1	48.6389	2	49.3889	2	41.5	2	45	1	68.9655	2
35	367	64.4551	2	64.75	3	53.3654	2	59.2778	3	36.7222	2	52.1667	2	71.2222	3	82.7586	3
36	368	57.1581	2	59.9167	3	52.4359	2	68.3056	3	71.7778	3	39.0556	2	59.8889	3	75.8621	3
37	369	68.2479	3	57.75	2	65.7692	2	55.1111	2	46.5	1	28.0556	1	64.6667	3	37.931	1
38	370	68.8248	3	54.5833	3	46.9765	2	46.4167	2	32.2222	1	37.1667	1	60.1111	3	79.3103	3
39	371	71.2073	3	76.5	3	50.7479	3	59.7222	3	56.8889	3	50.4444	2	59.6667	2	79.3103	3
40	372	90.5128	3	71.1667	3	52.5962	2	61.8889	3	42.0833	1	51.8333	2	74.4444	3	93.1034	3
41	373	59.8932	2	67.4167	3	75.1389	3	61.75	3	64.5556	3	38.6667	2	68.1111	2	89.6552	3
42	374	54.9359	2	55.6667	3	62.5962	2	48.3333	2	56.6111	2	38.9722	2	37.4444	1	75.8621	2
43	375	67.8312	3	79.1667	3	48.9423	3	82.1389	4	79.7778	3	55.5	2	77.1111	3	79.3103	3
44	376	64.8665	3	49.25	2	54.4231	2	62.3056	3	68.9722	2	36.5278	2	80.7778	4	31.0345	1
45	377	57.7885	2	71.6667	3	59.9573	3	65.6667	3	42.7778	3	71.4722	3	71.6667	3	72.4138	3
46	378	68.1571	3	77.5833	4	55	3	64.6389	3	70.7778	3	76.5833	3	81.4444	3	75.8621	2
47	379	76.5812	3	88.25	4	64.5833	2	65.9444	3	66.3333	3	66.0278	3	68.1111	2	86.2069	2
48	380	74.172	3	69	3	51.3034	3	62.1944	3	60.7778	3	85.0556	4	58.4444	2	75.8621	3
49	381	65.6784	2	61	2	61.0684	3	68.7778	3	42.6667	3	47.75	2	71.4444	3	65.5172	2
50	382	90.5128	4	61	3	80.3953	4	59.2778	3	56.7778	3	70.5	3	76.4444	3	93.1034	3
51	383	87.2489	4	58.3333	3	69.8611	3	61.5	3	67.1944	3	48.1667	2	79.2222	3	89.6552	4
52	384	76.8376	3	85.5833	4	76.6026	4	71.5	3	91.1111	3	55.5278	2	85.2222	3	72.4138	3
53	385	77.7618	3	85.5833	4	68.4295	3	49.5833	2	51.1111	3	55	2	65.6667	2	86.2069	4
54	386	68.9423	3	61.5	2	85.8333	4	68.4167	3	74.9444	3	68.9444	3	82.3333	3	41.3793	1
55	387	77.4359	2	66.3333	3	52.0192	1	54	2	77.3889	3	43	2	70.5556	3	72.4138	2
56	388	82.8739	4	76.5	3	66.3034	3	54.25	2	69.6667	3	71.8333	3	85.6667	3	86.2069	3
57	389	84.9573	4	87.1667	3	68.3333	4	50.6944	3	55.7778	4	66.8333	2	78.7778	4	89.6552	3
58	390	82.4359	3	73.8333	3	76.1645	3	55.3611	3	75.3889	4	63.8333	3	83.6667	3	89.6552	3
59	391	72.4626	2	62.5833	2	63.8462	3	80.25	4	76.8889	3	64.5278	3	90	4	75.8621	3
60	392	91.1111	4	61.5	2	65.1923	2	59.9722	2	54.25	1	44.8056	2	64	2	68.9655	1
61	393	82.1368	3	79.1667	4	73.3333	4	74.1389	3	86	4	54	3	82.2222	4	82.7586	3
62	394	50.9295	2	74.3333	3	72.5962	3	43.2222	2	60.3611	1	38.2778	2	53.1111	3	72.4138	2
63	395	68.9423	3	57.25	3	61.3034	3	72.5	4	76.8889	3	39.4167	2	61.8889	3	79.3103	2
64	396	73.6432	3	77.5833	3	76.3462	3	63.6389	3	64.3889	3	64.2222	3	82.7778	4	96.5517	4
65	397	85.2137	4	79.1667	3	72.0406	3	61.7778	3	88.2222	3	63.1389	3	85.1111	4	82.7586	3
66	398	76.6239	3	61.5	2	73.3333	3	42.3611	2	68.25	2	35.8611	2	74	3	72.4138	2
67	399	65.6784	3	70.0833	3	46.2607	2	63.2222	3	61.6389	3	60.4722	2	81.4444	4	68.9655	3
68	400	61.4209	2	67.4167	3	48.2265	1	41.25	2	69.5	3	48.4167	2	71.7778	3	68.9655	2
69	401	45.0321	2	41.75	1	51.3462	2	47.1111	1	67.1667	4	61.1389	2	75.4444	3	68.9655	2
70	402	70.9081	3	73.8333	4	68.2906	3	93.3333	4	58.6667	4	61.2778	2	75.4444	3	68.9655	2
71	403	66.234	3	75.4167	3	64.5192	3	78.25	3	65	4	77.3056	3	74.3333	3	72.4138	2
72	404	76.7201	3	62.5833	3	76.7842	3	68.3889	3	67.4167	3	71.1667	3	66.2222	3	62.069	2
73	405	80.5128	3	79.6667	3	57.0192	2	61.1944	3	61.8889	2	42.3333	2	59.1111	2	86.2069	2
74	406	87.4786	3	71.1667	3	64.3803	3	56.3889	3	62.7778	3	49.6111	2	77.1111	3	82.7586	3
75	407	63.0876	3	65.25	3	58.8462	3	60.4167	3	69.3889	3	41.6111	2	65.8889	3	93.1034	3
76	408	75.0962	3	79.1667	3	59.9573	3	49.1944	2	78.6667	3	39.3889	2	59.7778	3	79.3103	2
77	409	47.7404	2	81.8333	3	60.3953	3	66.75	3	76.2778	3	49.5278	2	83.8889	4	82.7586	3
78	410	72.062	3	70.0833	3	56.6239	2	75.3889	4	88.8889	3	55.0833	3	72	3	62.069	3
79	411	54.7062	3	85	3	52.2543	3	61.4722	3	54.6667	3	42.2778	1	76.5556	3	72.4138	3
80	412	67.4893	2	80.25	3	76.6026	3	68.3889	3	83.8056	4	70.0833	3	91.6667	4	93.1034	4
81	413	76.3248	3	72.75	3	62.5	3	55.6389	3	63	2	51.0278	2	53.5556	2	68.9655	2
82	414	85.4701	3	70.0833	3	70.7265	2	40	2	74.2778	3	63.0556	3	76.4444	3	93.1034	4
83	415	66.7628	2	74.3333	3	60.812	1	55.1111	2	51.8889	1	45.4444	1	64.2222	2	75.8621	2
84	416	82.8045	3	97.3333	4	93.3333	3	73.8333	3	84.2222	4	71.3889	3	76.6667	3	89.6552	3
85	417	74.0545	3	75.4167	3	65.9295	3	42.6944	3	70.9167	3	58.6667	2	65.4444	3	68.9655	3
86	418	82.1795	3	80.75	4	63.8462	2	71.1944	3	85.1667	3	62.1667	2	84.1111	4	72.4138	2
87	419	83.0609	3	79.1667	3	73.8889	3	66.75	3	66.6389	3	76.5833	3	91.1111	4	93.1034	3
88	420	79.7276	4	90.9167	4	70.0534	3	79.5	4	83.1111	3	67.8333	3	92.2222	4	100	4
89	421	88.2906	4	78.5833	3	55.5342	2	52.5556	2	59.9444	3	55.9167	2	81.2222	3	75.8621	2
90	422	73.2479	3	86.0833	4	39.8932	1	46	2	55.25	2	35.3611	1	55.3333	2	75.8621	2
91	423	78.4989	3	77.5833	3	72.4573	3	65.5	3	79.1389	3	77.6389	4	72.3333	3	96.5517	4
92	424	72.2062	3	62.0833	2	68.75	3	53.1389	2	50.6667	3	55.7222	2	85.3333	3	82.7586	3
93	425	83.2479	3	73.8333	3	71.7842	3	66.75	3	41.9444	1	63.8333	3	86.6667	3	58.6207	2
94	426	84.359	3	75.4167	3	53.0876	2	72.3889	3	78.2778	3	78.0833	3	93.3333	4	79.3103	3
95	427	67.1635	3	79.1667	3	67.1795	3	71.6389	3	85.1389	3	49.5556	2	82.8889	4	82.7586	3
96	428	72.6923	3	65.25	2	68.7073	2	41.25	2	68.1111	3	39.1389	1	77.1111	3	82.7586	2
97	429	79.6581	3	64.6667	2	51.485	1	48.2222	2	53.7222	2	53.25	2	81.2222	3	51.7241	2
98	430	81.8803	4	74.3333	3	54.9145	3	80.5	4	84.8889	3	37.6389	2	87.1111	4	89.6552	3
99	431	71.5064	3	71.1667	3	51.9765	1	61.3333	3	67.8611	2	42.3056	2	57.4444	2	75.8621	2
100	432	74.6581	3	64.1667	2	60.812	2	51.1111	2	64.8056	3	44.5278	2	69.7778	3	68.9655	2
101	433	66.7895	3	57.25	3	69.8611	3	74.5278	3	76.8889	3	44.5556	2	71	3	79.3103	2
102	434	65.8654	2	72.75	3	63.8462	2	59.3056	2	82.25	3	45.8889	2	80	3	62.069	2
103	435	60.1923	2	53.5	2	61.2073	3	40.3333	2	42.9167	3	53.25	2	69.3333	3	75.8621	3
104	436	88.547	4	77.5833	3	60.5342	2	62.4167	3	62.3333	3	73.6667	3	77.2222	3	79.3103	3
105	437	67.2756	2	87.1667	3	56.0256	3	48.9722	1	60.1667	3	56.1944	1	64.7778	3	72.4138	3
106	438	57.1581	2	79.1667	3	62.3184	3	59.6944	3	63.1667	3	57.2778	2	75.4444	3	79.3103	3
107	439	68.4295	3	57.25	2	53.3868	1	51.8889	2	54.6667	2	30.5556	1	53.4444	2	75.8621	2
